# Supplementary material for: TDP-43 regulates LC3ylation in neural tissue through ATG4B cryptic splicing inhibition
Source: Acta Neuropathol. 2024 Sep 21;148(1):45. doi: 10.1007/s00401-024-02780-4 (PMC11416411; doi:10.1007/s00401-024-02780-4)
Supplement: Supplementary file 6 — Supplementary file6 (XLSX 27 kb) [file 401_2024_2780_MOESM6_ESM.xlsx]

## Sheet: Anti-Lc3b CoIP in 25 KDa range
Proteins from atg4b-/- LSC				Proteins from WT LSC
Uniprot	Gene name			Uniprot	Gene name
Q8K298	Anln			O70311	Nmt2
Q7TQI7	Abtb2			P11983	Tcp1
Q80VM7	Ankrd24			Q8VBT9	Aspscr1
P22892	Ap1g1			Q9Z2Q5	Mrpl40
O88512	Ap1g2			P63323	Rps12
Q9JME5	Ap3b2
Q9JIX8	Acin1
Q9QWY8	Asap1
Q8BP47	NARS1
Q61137	Astn1
Q9D3D9	Atp5f1d
P55096	Abcd3
Q810A7	Ddx42
O54962	Banf1
Q61335	Bcap31
Q61235	Sntb2
Q920N2	Hlcs
Q8BGS2	Bola2
Q923T9	Camk2g
O88456	Capns1
O08688	Capn5
P51125	Cast
Q922J3	Clip1
P23953	Ces1c
Q02248	Ctnnb1
P30999	Ctnnd1
Q6ZQ08	Cnot1
Q8R349	Cdc16
Q61147	Cp
Q8VBZ3	Clptm1
Q80X19	Col14a1
P01027	C3
Q8JZN5	Acad9
Q99LD4	Gps1
P70303	Ctps2
Q9D4H8	Cul2
Q91WT9	Cbs
Q8CHT0	Aldh4a1
Q9R1V7	Adam23
Q9DBG6	Rpn2
Q91ZU6	Dst
Q05AA6	Drp2
P22682	Cbl
Q3U487	Hectd3
Q8BL66	Eea1
Q8BFR5	Tufm
P20029	Hspa5
Q6PH08	Erc2
Q8R050	Gspt1
Q9D1M4	Eef1e1
P23116	Eif3a
Q62448	Eif4g2
P54731	Faf1
Q9CZW4	Acsl3
Q8VDH1	Fbxo21
Q6PDJ6	Fbxo42
G3X9C2	Nccrp1
Q08879	Fbln1
Q80X90	Flnb
P97785	Gfra1
Q9Z1Z0	Uso1
Q8BZM1	Glmn
P23818	Gria1
P15105	Glul
Q91WK5	Gcsh
Q9QZF2	Gpc1
Q8CB44	Gramd4
Q9QYY0	Gab1
P62827	Ran
O54865	Gucy1b1
Q8VEK3	Hnrnpu
P63158	Hmgb1
Q9ESB3	Hrg
O09106	Hdac1
O35668	Hap1
O35343	Kpna4
Q8K394	Plcl2
Q9EPW0	Inpp4a
P09055	Itgb1
Q02257	Jup
Q6ZPU9	Kifbp
Q61771	Kif3b
O35066	Kif3c
P11152	Lpl
Q8C8U0	Ppfibp1
Q9D358	Acp1
Q9WVQ1	Magi2
Q9CR62	Slc25a11
Q9CRB8	Mtfp1
Q9DB41	Slc25a18
Q9CZW5	Tomm70
P53986	Slc16a1
Q61879	Myh10
Q5SX39	Myh4
Q9CQ75	Ndufa2
Q9CQC7	Ndufb4
O88322	Nid2
Q6DFW4	Nop58
P15532	Nme1
Q8R326	Pspc1
Q9D024	Ccdc47
Q14C51	Ptcd3
Q9R0H0	Acox1
O09012	Pex5
E9Q3L2	Pi4ka
Q8K212	Pacs1
P18826	Phka1
Q8VE62	Paip1
Q8K1R3	Pnpt1
Q91YR7	Prpf6
O09061	Psmb1
Q3TJZ6	Fam98a
O55091	Impact
P68404	Prkcb
Q8BI08	Mal2
Q80TL7	Mon2
Q3UMT1	Ppp1r12c
Q62084	Ppp1r14b
Q9D394	Rufy3
P50114	S100b
Q9JM13	Rabgef1
Q9WUA6	Akt3
O54916	Reps1
A2ALS5	Rap1gap
P80560	Ptprn2
Q5SSM3	Arhgap44
Q9WUT3	Rps6ka2
Q1HFZ0	Nsun2
O89086	Rbm3
P83741	Wnk1
P28571	Slc6a9
Q62417	Sorbs1
P15508	Sptb
Q62261	Sptbn1
Q62203	Sf3a2
Q8VCC9	Spon1
Q8R086	Suox
P61264	Stx1b
Q60770	Stxbp3
Q9CXF4	Tbc1d15
P80313	Cct7
Q6ZPJ0	Tex2
Q8BYY4	Ttc39b
Q9D289	Trappc6b
Q7TNM2	Trim46
Q7TMM9	Tubb2a
Q8BYA0	Tbcd
Q8CIV8	Tbce
E9Q735	Ube4a
Q9CQX0	Otub2
P61089	Ube2n
Q9ES34	Ube3b
Q80U95	Ube3c
Q9D1K7	Adissp
Q5NCI0	Urgcp
Q9QY76	Vapb
O35633	Slc32a1
P29788	Vtn
Q80WG5	Lrrc8a
Q11136	Pepd
Q810J8	Zfyve1
Q9D486	Cmip
Q8BVL9	Jakmip1
P28740	Kif2a
P70704	Atp8a1
Q3UH66	Wnk2
Q8R0X7	Sgpl1
P82198	Tgfbi
Q60930	Vdac2
Q5XJY5	Arcn1
Q99J56	Derl1
A6PWD2	Fhad1
Q9JL62	Gltp
Q99JF8	Psip1
Q9CWM4	Pfdn1
Q05512	Mark2
Q8BLY2	Tars3
Q9QZD4	Ercc4
Q60648	Gm2a
Q9D415	Dlgap1
Q8CGP0	H2bc26
Q501J6	Ddx17
O70318	Epb41l2
Q8K009	Aldh1l2
P17742	Ppia
Q3UHD6	Snx27
E9Q414	Apob
Q9D855	Uqcrb
Q9CZM2	Rpl15
P61514	Rpl37a
P62737	Acta2
P56376	Acyp1
Q14CH7	Aars2
P62889	Rpl30
P62911	Rpl32
O55142	Rpl35a
Q9D385	Arl2bp
P27659	Rpl3
P48962	Slc25a4
Q9D0S9	Hint2
P07758	Serpina1a
P62242	Rps8
P61922	Abat
P62858	Rps28
Q6ZWY3	Rps27l
Q8JZS9	Mrpl48
P62301	Rps13
Q9Z2Q5	Mrpl40
Q99N89	Mrpl43
Q9D2R8	Mrps33
P52760	Rida
Q9DCA2	Mrps11
Q80ZK0	Mrps10
P62192	Psmc1
Q8VDM4	Psmd2
Q3TXS7	Psmd1
P16330	Cnp
Q62077	Plcg1
P68254	Ywhaq
Q9DAK9	Phpt1

## Sheet: Anti-Lc3b CoIP in 25 KDarange2 
	Proteins from WT LSC	Column1			Proteins from atg4b-/- LSC	Column1
	Q9CQZ5				P01660
	P62911				P01867;P01867-2
	Q99LX0				Q3TRJ4
	P62852				Q9CQV6
	P63213				P08730
	P01660				P17156
	P62806
	P68369
	P04370-11
	Q8BFZ3
	P17182
	P62631
	Q7TMM9
	Q9CQV6
	P97427
	P61089
	P00405
	Q64332
	P62900
	Q61171
	P01635
	P61982
	Q922U2

## Sheet: Anti-Lc3b CoIP in 65 KDa range
Proteins from atg4b-/- LSC			Proteins from WT LSC
Uniprot	Gene name		Uniprot	Gene name
P55096	Abcd3		Q68FF6	Git1
Q920N2	Hlcs		Q8BP47	NARS1
P51125	Cast		Q9CQQ7	Atp5pb
Q8R349	Cdc16		Q9DBL7	Coasy
Q8R1I1	Uqcr10		Q920N2	Hlcs
P09528	Fth1		Q923T9	Camk2g
O70311	Nmt2		Q8CGU1	Calcoco1
P09103	P4hb		P51125	Cast
Q80XA6	Reps2		Q8R349	Cdc16
Q5XG69	Fam169a		Q8VBZ3	Clptm1
Q9CWF2	Tubb2b		Q6ZQ38	Cand1
Q06335	Aplp2		P47713	Pla2g4a
Q00623	Apoa1		Q3UHC7	Dab2ip
Q9D6Z1	Nop56		Q7TMY8	Huwe1
P82198	Tgfbi		P10126	Eef1a1
Q60648	Gm2a		Q8BFR5	Tufm
P48962	Slc25a4		Q9D1M4	Eef1e1
P61922	Abat		P23116	Eif3a
			Q6PDJ6	Fbxo42
			Q8VE19	Mios
			O54865	Gucy1b1
			O09106	Hdac1
			P01868	Ighg1
			Q9EPL8	Ipo7
			Q9EPW0	Inpp4a
			P09055	Itgb1
			Q02257	Jup
			Q61771	Kif3b
			P16125	Ldhb
			Q924X6	Lrp8
			Q80U28	Madd
			Q8CIP4	Mark4
			Q9CQV6	Map1lc3b
			Q9CR62	Slc25a11
			Q61879	Myh10
			Q6URW6	Myh14
			Q9CQC7	Ndufb4
			E9Q3L2	Pi4ka
			P08003	Pdia4
			Q9D2Q8	S100a14
			O35551	Rabep1
			Q5SSM3	Arhgap44
			Q9JJH1	Rnase4
			Q8VCC9	Spon1
			Q60770	Stxbp3
			P35441	Thbs1
			Q569Z6	Thrap3
			Q9D1X9	Tmem50b
			P32921	Wars1
			Q7TMM9	Tubb2a
			Q9ERD7	Tubb3
			Q6PDI6	Mindy2
			Q9CQX0	Otub2
			Q5NCI0	Urgcp
			Q9QY76	Vapb
			O88532	Zfr
			Q9CZM2	Rpl15
			P62900	Rpl31
			Q80TR1	Adgrl1
			Q14CH7	Aars2
			Q6ZWU9	Rps27
			P61922	Abat
			Q9D2R8	Mrps33

## Sheet: Anti-Lc3b CoIP in 65KDa range2
A
			Proteins from Wt LSC			Proteins from atg4b-/- LSC
			Q9R1S8			P48678
			Q8BYC6			Q60864
			Q80U35			Q03265
			O70554;O70555;O70558;O70559;O70562			Q7TQD2
			P06801			Q8BGZ7
			P20029			Q99KE1
						Q6IFX2
						P38647
						P02088
						Q9EQF6
						Q9QXY6
						Q7TSJ2
						Q8BP47
						P68368
						Q3TRJ4
						P10853;Q64478;Q6ZWY9;Q8CGP1
						P19246
						Q8K2B3
						P03995;P03995-2
						Q62188
						P16330
						Q9Z2D1
						P50516
						P46097
						P35235-1
						Q7TMM9
						P80318
						P99024
						P40142
						P97350
						P21619
						P00405
						P63038
						Q9D0F9
						Q8BH59
						Q76MZ3
						P01942
						E9Q557
						P80317
						P26443
						P16331
						P62983
						P61982
						Q91WQ3
						P10639
						P05201
						P16858
						Q3UEB3;Q3UEB3-2
						P01027
						Q80SW1

## Sheet: Anti-Lc3b CoIP in 85 KDa range
	Proteins from atg4b-/- LSC
	Uniprot	Gene name
	O70311	Nmt2
	P11983	Tcp1
	P62869	Elob
	Q9D855	Uqcrb
	Q9DCD0	Pgd
	P62242	Rps8
	P14206	Rpsa
	Q9CPW3	Mrpl54
	P62281	Rps11
	P63325	Rps10
	Q9Z2A0	Pdpk1
	P62245	Rps15a
	Q64676	Ugt8
	Q9DCA2	Mrps11
	P63101	Ywhaz

## Sheet: Anti-LC3 coip in 85 kd2
							Proteins from Wt LSC					Proteins from atg4b-/- LSC
							P62911					Q9DCQ7;Q9DCQ7-2
							P43276					O70554;O70555;O70558;O70559;O70562
							Q68FD5					Q3TRJ4
							Q8BGZ7					P48678
							P62918					Q8R0Y6
							P07901					P20029
							P04370-4					Q8K0E8
							P10126					P84228
							P58252					P51881
							Q8BFZ3					P10639
							P68372
							P62806
							P97350
							P84099
							P21619
							Q7TMD7
							Q02257
							P01942
							E9Q557
							Q61781
